# Supplementary material for: easyEWAS: a flexible and user-friendly R package for epigenome-wide association study
Source: Bioinform Adv. 2025 Feb 13;5(1):vbaf026. doi: 10.1093/bioadv/vbaf026 (PMC11878637; doi:10.1093/bioadv/vbaf026)
Supplement: vbaf026_Supplementary_Data [file vbaf026_supplementary_data.zip]

Archive with 3 entries (3 files):
- Supplement Figures.pdf
- Supplement Materials.docx
- Supplement Tables.xlsx
